# Supplementary material for: Molecular Mechanism of Action of HOCl from Neutral-pH Electrolysed Oxidising Water Against Candida albicans
Source: J Fungi (Basel). 2025 Oct 23;11(11):761. doi: 10.3390/jof11110761 (PMC12653471; doi:10.3390/jof11110761)
Supplement: Supplementary file 1 [file jof-11-00761-s001.zip]

Archive with 1 entries (1 files):
- JoF-3872786-Supplementary Materials.pdf
